# Supplementary material for: Political economy analysis of health: a scoping review of concepts, definitions, frameworks, outcomes, and applications
Source: Health Policy Plan. 2026 Jun 29;41(Suppl 1):i91–i110. doi: 10.1093/heapol/czaf096 (PMC13311670; doi:10.1093/heapol/czaf096)
Supplement: czaf096_Supplementary_Data [file czaf096_supplementary_data.zip]

Archive with 4 entries (4 files):
- Supplementary Figures 1.docx
- Supplementary_Table_2 Search strategy.docx
- Supplementary_Table_3 List of excluded studies.docx
- Supplemetary_Table_1_PRISMA_Extension_for_Scoping_Reviews_(PRISMA-ScR)_UPDATED_(1).docx
